# Supplementary material for: Development of a Broad-Spectrum Antiserum against Cobra Venoms Using Recombinant Three-Finger Toxins
Source: Toxins (Basel). 2021 Aug 10;13(8):556. doi: 10.3390/toxins13080556 (PMC8402450; doi:10.3390/toxins13080556)
Supplement: Supplementary file 1 [file toxins-13-00556-s001.zip]

Archive with 1 entries (1 files):
- toxins-1315811-supplementary.pdf
